# Supplementary material for: Structural basis of the activation of TRPV5 channels by long-chain acyl-Coenzyme-A
Source: Nat Commun. 2023 Sep 21;14:5883. doi: 10.1038/s41467-023-41577-z (PMC10514044; doi:10.1038/s41467-023-41577-z)
Supplement: Supplementary file 4 — Source Data [file 41467_2023_41577_MOESM4_ESM.xlsx]

## Sheet: Fig. 1.
TRPV5		PIP2 (µM)	Octanoyl CoA (µM) (C8:0)				Lauroyl CoA (µM) (C12:0)	Myristoyl CoA (µM) (C14:0)	Palmitoyl CoA (µM) (C16:0)	Oleoyl CoA (µM) (C18:1)				Stearoyl CoA (µM) (C18:0)
	Current (pA) at -100 mV	25	3	10	30	100	10	10	10	1	3	5	10	10
	2021-11-22-0000 **	1								0.00574988	0.10781		17.8366		** experiments on two consecutives days were performed on oocytes from the same preparation/injection
	2021-11-22-0004	1		0.0368762						0.0185905	0.192		1.53341
	2021-12-29-0000	1	0.0508113	0.0658415						0.0675057	0.214427		1.48247
	2021-12-29-0006	1	0.0346597	0.0117618						0.110923	0.135573		16.9704
	2021-12-30-0000	1	0.0386056	0.0602229						0.0502493	0.117726		2.31381
	2022-01-06-0004	1		0.0351557	0.0455818	0.106157					0.146568		2.09866
	2022-01-06-0008	1		0.0249191	0.207751	0.0172093					0.0558959		4.02905
	2022-01-06-0013	1		0.137853	0.0944492	0.101418					0.333415		10.4933
	2022-01-06-0018	1		0.0359939	0.0339217	0.0437452					1.99378		10.1782
	2022-01-13-0002	1			0.0116233	0.0152032					0.146975	1.04109	1.80502
	2022-01-14-0000	1			0.0333793	0.102938					0.120825	0.291289	4.92985
	2022-01-14-0006	1			0.0345819	0.0360885					0.0130795	1.62165	5.9472
	2022-01-14-0008	1			0.0369718	0.0792254					0.0721831	0.068662	0.897887
	2022-01-27-0001	1					0.515015		9.44866				9.13127
	2022-01-27-0003	1					0.144389		5.97232				6.12671
	2022-01-27-0006	1					0.177925		9.60465				10.1691
	2022-01-27-0007	1					0.0935943		5.87086				4.81623
	2022-02-03-0000	1							1.74128				1.51746
	2022-02-03-0001	1							5.919				5.79823
	2022-02-03-0007	1							4.64703				4.38918
	2022-02-09-0003	1						3.81141					10.6606	4.86342
	2022-02-09-0006	1						0.503727					7.07774	1.86794
	2022-02-09-0009	1						0.880999					6.33848	2.72663
	2022-02-16-0001	1							4.97784				4.32792	5.83043
	2022-02-16-0005	1							6.75035				3.85933	5.33148
	2022-02-16-0006	1							18.4154				11.4597	9.58475
	2022-02-23-0000	1						1.67917	5.99521					7.35036
	2022-02-23-0005	1						0.860477					3.57313	1.73133
	2022-02-24-0000	1						0.41856	9.8346				6.69708	2.17166
	2022-02-24-0008	1						0.905542	6.41688					3.65491
	2022-03-25-0000	1							9.87013				7.77158
	2022-03-25-0004	1							11.1557				7.90575
	2022-03-30-0005	1											8.48829
	2022-03-31-0001	1											3.76923
	2022-03-31-0007	1											2.68216
	2022-08-01-0002	1											3.68293
	2022-08-01-0004	1											3.99111
	2022-08-01-0006	1											5.17755
	2022-08-05-0000	1							6.83399
	2022-08-05-0001	1							3.28817
	2022-08-05-0003	1							11.6355
	2022-08-05-0004	1							6.53801
Fig. 1g	Average	1		0.051078			0.232731	1.29427	7.62714				6.10907	4.51129
	Stdev	0		0.0391778			0.191356	1.18223	3.7033				4.04412	2.59154
	Count	42		8			4	7	19				36	10
	SEM	0		0.0138514			0.095678	0.446842	0.849595				0.67402	0.819518
Fig. 1d	Average	1	0.0413589	0.051078	0.0622825	0.0627481				0.0506038	0.280789	0.755672	6.19353
	Stdev	0	0.00842047	0.0391778	0.0633457	0.0390468				0.0417163	0.520759	0.711575	5.88391
	Count	13	3	8	8	8				5	13	4	13
	SEM	0	0.00233542	0.0138514	0.0223961	0.0138051				0.0186561	0.23289	0.197355	2.94195
TRPV6		PIP2 (µM)	Octanoyl CoA (µM) (C8:0)				Lauroyl CoA (µM) (C12:0)	Myristoyl CoA (µM) (C14:0)	Palmitoyl CoA (µM) (C16:0)	Oleoyl CoA (µM) (C18:1)				Stearoyl CoA (µM) (C18:0)
	Current (pA) at -100 mV	25	3	10	30	100	10	10	10	1	3	5	10	10
	2021-11-22-0002	1		0.00399327						0.000821138	0.171985		2.41498
	2021-11-22-0003	1		0.00172838						0.0047198	0.654258		2.48727
	2021-12-22-0005	1	0.00347636	0.0845252						0.305026	1.41091		7.24315
	2021-12-29-0004	1	0.137901	0.0449181						0.743223	1.6757		5.23911
	2021-12-29-0008	1	0.0335387	0.0181668						0.404243	0.638633		3.08137
	2022-01-06-0006	1		0.0555569	0.136541	0.18034					0.585601		2.56439
	2022-01-06-0010	1		0.0459502	0.0148082	0.0525914					1.10909		3.89904
	2022-01-06-0017	1									3.3904		6.27627
	2022-01-13-0001	1			0.087862	0.0311287					0.0723415	2.35509
	2022-01-13-0003	1			0.0945392	0.0594868					0.198576	0.220198	2.63425
	2022-01-13-0007	1									0.692986	2.24206
	2022-01-13-0008	1			0.0537022	0.121759					1.30443	1.65453	1.60192
	2022-01-13-0011	1			0.0246359	0.0407314					0.265192	12.2678	11.8962
	2022-01-14-0005	1			0.0464393	0.301096					0.76402	1.32911	1.92651
	2022-01-27-0002	1					0.997472		3.25175				2.79087
	2022-01-27-0005	1					0.0963175		6.82948				6.01083
	2022-01-27-0009	1					0.257359		2.84857
	2022-01-27-0012	1					0.740883		1.23809				1.53565
	2022-02-09-0002	1						2.21813					3.17834	1.01009
	2022-02-09-0005	1						1.75767					3.50805	1.26814
	2022-02-09-0007	1						2.85569					3.41766	3.04032
	2022-02-16-0010	1							8.31179				7.27542	5.42799
	2022-02-16-0014	1							6.24222				5.17389	5.72055
	2022-03-30-0002	1											5.95575
	2022-03-30-0011	1											3.27163
	2022-08-01-0003	1											2.68188
	2022-08-01-0005	1											5.33321
	2022-08-10-0005	1											7.02635
	2022-08-10-0006	1											4.53761
	2022-08-10-0000	1							13.5206
	2022-08-10-0001	1							11.3183
	2022-08-10-0002	1							15.4805
	2022-08-10-0003	1							12.3944
	2022-08-10-0004	1							16.6411
Fig. 1h	Average	1		0.0364056			0.523008	2.27716	8.91607				4.34468	3.29342
	Stdev	0		0.0300875			0.418418	0.551385	5.3062				2.35276	2.22636
	Count	34		7			4	3	11				26	5
	SEM	0		0.011372			0.209209	0.318342	1.59988				0.461413	0.995659
Fig. 1f	Average	1	0.0583055	0.0364056	0.0655039	0.112448				0.291607	0.923865	3.3448	4.27204
	Stdev	0	0.0705519	0.0300875	0.0430739	0.098681				0.309711	0.862154	4.43845	2.9898
	Count	14	3	7	7	7				5	14	6	12
	SEM	0	0.0407332	0.011372	0.0162804	0.0372979				0.138507	0.23042	1.81199	0.863081

## Sheet: Fig. 2.
	Normalized currents (TRPV5)					Normalized currents (TRPV6)
	PIP2 (25 µM)	3'P-C16:0 (10 µ)	C16:0 (10 µ)			PIP2 (25 µM)	3'P-C16:0 (10 µ)	C16:0 (10 µ)
2022-02-16-0001	1	0.03059	4.97784		2022-02-16-0010	1	1.24159	8.31179
2022-02-16-0005	1	0.00644	6.75035		2022-02-16-0014	1	1.07634	6.24222
2022-02-16-0006	1	2.04724	18.4154		2022-08-10-0000	1	0.01551	13.5206
2022-08-05-0000	1	0.00328	6.83399		2022-08-10-0001	1	0.00845	11.3183
2022-08-05-0001	1	0.01407	3.28817		2022-08-10-0002	1	0.68324	15.4805
2022-08-05-0003	1	0.03304	11.6355		2022-08-10-0003	1	0.68588	12.3943
2022-08-05-0004	1	0.00814	6.53801		2022-08-10-0004	1	0.06352	16.6411

## Sheet: Fig. 3.
	Normalized currents (TRPV5)						Normalized currents (TRPV6)
	PIP2 (25 µM)	DGS-NTA (10 µM)	DGS-NTA (100 µM)	C18:1 (100 µM)			PIP2 (25 µM)	DGS-NTA (10 µM)	DGS-NTA (100 µM)	C18:1 (100 µM)
2022-01-27-0001 **	1	0.0559252		9.13127		2022-01-27-0002	1	0.0193864		2.79087
2022-01-27-0003	1	0.00225579		6.12671		2022-01-27-0005	1	0.00866642		6.01083
2022-01-27-0006	1	0.0804725		10.1691		2022-01-27-0009	1	0.0807514
2022-01-27-0007	1	0.0451207		4.81623		2022-03-30-0002	1		0.181787	5.95575
2022-03-30-0005	1		0.0727207	8.48829		2022-03-30-0011	1		0.0299817	3.27163
2022-03-31-0001	1		0.467487	3.76923		2022-08-01-0003	1	0.110262	0.181734	2.68188
2022-03-31-0007	1		0.129315	2.68216		2022-08-01-0005	1	0.0409111	0.0628108	5.33321
2022-08-01-0002	1	0.00137504	0.00723208	3.68293		2022-08-10-0005	1	0.000396197	0.00871632	7.02635
2022-08-01-0004	1	0.0132178	0.0264356	3.99111		2022-08-10-0006	1	0.00759517	0.0164714	4.53761
2022-08-01-0006	1	0.0112731	0.0276968	5.17755
				** experiments on two consecutives days were performed on oocytes from the same preparation/injection

## Sheet: Fig. 5.
						Oleoyl CoA (3 uM)			Oleoyl CoA (10 uM)									Oleoyl CoA (3 uM)			Oleoyl CoA (10 uM)
		V5	(pA)		PIP2 (25 uM)	CoA (1+2)	PIP2 + CoA	PIP2 (25 uM)	CoA (1+2)	PIP2 + CoA				V6	(pA)		PIP2 (25 uM)	CoA (1+2)	PIP2 + CoA	PIP2 (25 uM)	CoA (1+2)	PIP2 + CoA
		2022-01-19-0004 **	(-100 mV)					707.1	5755.95	2440.1				2022-01-19-0002	(-100 mV)					88.44	1028.76	892.23
		2022-01-19-0009	(-100 mV)					254.6	2682.43	1881.58				2022-01-19-0008	(-100 mV)					895.8	3070.55	2389.2
		2022-01-19-0011	(-100 mV)					3154.1	14371.3	12312.9				2022-01-19-0010	(-100 mV)					366.45	2503.38	1885.42
		2022-01-20-0000	(-100 mV)					1873.2	4669.15	4997.1				2022-01-20-0001	(-100 mV)					632.4	4918.15	2664
		2022-01-20-0003	(-100 mV)					1566.8	4082.65	5594.6				2022-01-20-0005	(-100 mV)					635.89	2972.85	2854.67
		2022-01-20-0006	(-100 mV)					1516.2	4933.3	7164.9				2022-01-26-0005	(-100 mV)		1646.93	3970.44	3469.99	1646.93	4264.04	4386.18
		2022-01-26-0006	(-100 mV)		964.3	1921.85	2572.2	964.3	8139.65	5036				2022-01-26-0008	(-100 mV)		832.91	2017.06	2001.2	832.91	2634.22	2413.18
		2022-01-26-0009	(-100 mV)		219.69	331.63	160.99	219.69	1856.26	691.42				2022-01-26-0011	(-100 mV)		89.33	428.56	345.1	89.33	725.825	617.33
		2022-01-26-0012	(-100 mV)		108.79	205.48	66.51	108.79	965	423.68				2022-01-26-0017	(-100 mV)		296.82	2068.53	1286.1	296.82	3362.27	3145.61
		2022-01-26-0016	(-100 mV)		1846.4	692.15	1032.6	1846.4	5654.15	2935
						Oleoyl CoA (3 uM)			Oleoyl CoA (10 uM)									Oleoyl CoA (3 uM)			Oleoyl CoA (10 uM)
	Normalized	V5	(pA)		PIP2 (25 uM)	CoA (1+2)	PIP2 + CoA	PIP2 (25 uM)	CoA (1+2)	PIP2 + CoA			Normalized	V6	(pA)		PIP2 (25 uM)	CoA (1+2)	PIP2 + CoA	PIP2 (25 uM)	CoA (1+2)	PIP2 + CoA
		2022-01-19-0004	(-100 mV)					0.122847	1	0.423927				2022-01-19-0002	(-100 mV)					0.085968	1	0.867291
		2022-01-19-0009	(-100 mV)					0.0949139	1	0.701446				2022-01-19-0008	(-100 mV)					0.291739	1	0.778102
		2022-01-19-0011	(-100 mV)					0.219471	1	0.856767				2022-01-19-0010	(-100 mV)					0.146382	1	0.753151
		2022-01-20-0000	(-100 mV)					0.401187	1	1.07024				2022-01-20-0001	(-100 mV)					0.128585	1	0.541667
		2022-01-20-0003	(-100 mV)					0.38377	1	1.37034				2022-01-20-0005	(-100 mV)					0.213899	1	0.960249
		2022-01-20-0006	(-100 mV)					0.30734	1	1.45235				2022-01-26-0005	(-100 mV)		0.414798	1	0.873957	0.386237	1	1.02864
		2022-01-26-0006	(-100 mV)		0.167531	1	1.3384	0.118469	1	0.6187				2022-01-26-0008	(-100 mV)		0.412934	1	0.99214	0.316189	1	0.916091
		2022-01-26-0009	(-100 mV)		0.662455	1	0.485451	0.118351	1	0.372481				2022-01-26-0011	(-100 mV)		0.208442	1	0.805255	0.123074	1	0.850522
		2022-01-26-0012	(-100 mV)		0.529443	1	0.323681	0.112736	1	0.439047				2022-01-26-0017	(-100 mV)		0.143494	1	0.621747	0.0882796	1	0.935561
		2022-01-26-0016	(-100 mV)		2.66763	1	1.49187	0.326557	1	0.519088
				** experiments on two consecutives days were performed on oocytes from the same preparation/injection

## Sheet: Fig. 6
Relative currents
	After VSP activation	Control	Control_SEM				After VSP activation	Palmitoyl CoA	Palmitoyl CoA_SEM				After VSP activation	PIP2	PIP2_SEM
Recordings 2022-05-04-0001 2022-05-11-0000 2022-05-12-0002 2022-05-13-0002 2022-05-18-0000 2022-05-18-0001 2022-05-18-0003 2022-05-18-0004 2022-05-19-0000 2022-05-20-0000 2022-05-27-0003	3rd	0.73481	0.07511	n = 11		Recordings 2022-05-12-0003 2022-05-12-0009 2022-05-12-0011 2022-05-18-0006 2022-05-19-0002 2022-05-20-0001 2022-05-20-0003 2022-05-20-0007 2022-05-27-0005 2022-05-27-0008	3rd	0.94713	0.05605	n = 10		Recordings 2022-05-11-0003 2022-05-12-0008 2022-05-13-0000 2022-05-19-0001 2022-05-19-0004 2022-05-20-0004 2022-05-20-0006	3rd	1.05157	0.05356	n = 7
	4th	0.65824	0.09439	n = 11			4th	0.94636	0.06173	n = 10			4th	1.04214	0.06773	n = 7
	5th	0.50311	0.08953	n = 11			5th	0.94798	0.07628	n = 10			5th	0.97052	0.08152	n = 7
	6th	0.41835	0.09	n = 11			6th	0.94984	0.10867	n = 8			6th	0.94213	0.10802	n = 7
	7th	0.35445	0.08537	n = 11			7th	0.95669	0.1394	n = 7			7th	1.0044	0.07993	n = 6
	8th	0.30776	0.08319	n = 11			8th	0.91546	0.14407	n = 7			8th	0.98128	0.11262	n = 5
	9th	0.30797	0.09199	n = 10***			9th	0.9125	0.11559	n = 4			9th	1.04423	0.10228	n = 4
Inhibition (%)
	After VSP activation	Control	Control_SEM				After VSP activation	Palmitoyl CoA	Palmitoyl CoA_SEM				After VSP activation	PIP2	PIP2_SEM
Recordings 2022-05-04-0001 2022-05-11-0000 2022-05-12-0002 2022-05-13-0002 2022-05-18-0000 2022-05-18-0001 2022-05-18-0003 2022-05-18-0004 2022-05-19-0000 2022-05-20-0000 2022-05-27-0003	3rd	83.0558	1.91783	n = 11		Recordings 2022-05-12-0003 2022-05-12-0009 2022-05-12-0011 2022-05-18-0006 2022-05-19-0002 2022-05-20-0001 2022-05-20-0003 2022-05-20-0007 2022-05-27-0005 2022-05-27-0008	3rd	19.6723	4.79014	n = 10		Recordings 2022-05-11-0003 2022-05-12-0008 2022-05-13-0000 2022-05-19-0001 2022-05-19-0004 2022-05-20-0004 2022-05-20-0006	3rd	76.5016	4.34742	n = 7
	4th	82.443	2.37351	n = 11			4th	21.0488	5.14998	n = 10			4th	80.965	3.32893	n = 7
	5th	81.6371	3.11772	n = 11			5th	22.9191	5.04126	n = 10			5th	81.7877	3.42862	n = 7
	6th	79.0711	5.52911	n = 11			6th	20.9229	5.11441	n = 8			6th	78.4325	5.64257	n = 7
	7th	76.9364	7.23721	n = 11			7th	20.8234	7.57549	n = 7			7th	84.8709	3.12791	n = 6
	8th	76.5909	7.3489	n = 11			8th	19.9127	7.77467	n = 7			8th	83.4111	3.86776	n = 6
	9th	78.2879	7.06361	n = 10			9th	21.4694	8.20556	n = 6			9th	88.6201	3.38895	n = 4
*** In some cells the seal broke during the experiment , thus the n is lower in later voltage pulses

## Sheet: Fig. 7.
	High-Control				High-Oleic acid (164 uM)				Low-Oleic acid (164 uM)				Low-OA(164 uM) + Etomoxir (100 uM)
	Recording No.	Current before VSP (pA)	Current after VSP (pA)	Inhibition (%)	Recording No.	Current before VSP (pA)	Current after VSP (pA)	Inhibition (%)	Recording No.	Current before VSP (pA)	Current after VSP (pA)	Inhibition (%)	Recording No.	Current before VSP (pA)	Current after VSP (pA)	Inhibition (%)
	23518000	358.6	-52.8	114.724	23518002	498	460.5	7.53012	23525002	607.9	112.6	81.4772	23525003	1987.6	1818.8	8.49265
	23518001	1229.2	133.6	89.1311	23521000	316.5	154.5	51.1848	23611000	384.8	101.6	73.5967	23611001	1515.5	1484.3	2.05873
	23523002	1172.8	136.1	88.3953	23521001	1457.2	1078.2	26.0088	23611002	367.1	58.9	83.9553	23611003	759.9	421.5	44.5322
	23620000	1088.3	470	56.8134	23620002	388.5	346.4	10.8366	23611004	1658	472.1	71.5259	23619000	1583.63	1188.43	24.9553
	23620001	956.1	201.7	78.9039	23620004	465.7	437	6.16277	23622001	573.4	412.9	27.9909	23702000	481	472.8	1.70478
	23620003	1105	146.4	86.7511	23621000	956.7	397	58.5032	23630000	237.4	86	63.7742	23702001	1032.1	1010.4	2.10251
					23623001	340.3	258.5	24.0376	23630001	1336.7	198.7	85.135	23702002	1038.5	1016.2	2.14733
					23623002	510.9	94.3	81.5424
					23623003	993.3	975.9	1.75174
Average				85.7865				29.7287				69.6365				12.2848
Stdev				18.6714				27.8545				19.8889				16.5216
Count				6				9				7				7
SEM				7.62258				9.28482				7.5173				6.24456

## Sheet: Chemical info
Product	Vendor	Cat. No.	Vendor location
3'-dephospho-palmitoyl-CoA	Jena Bioscience	NU-1180S	Jena, Germany
DGS-NTA	Avanti Polar Lipids	790528P	Birmingham, AL, USA
DiC8 PI(4,5)P2	Cayman Chemical Company	64910	Ann Arbor, MI, USA
Lauroyl CoA	Sigma-Aldrich	L2659	Burlington, MA, USA
Myristoyl CoA	Sigma-Aldrich	M4414	Burlington, MA, USA
Octanoyl CoA	Sigma-Aldrich	O6877	Burlington, MA, USA
Oleoyl CoA	Sigma-Aldrich	O1012	Burlington, MA, USA
Palmitoyl CoA	Sigma-Aldrich	P9716	Burlington, MA, USA
Stearoyl CoA	Sigma-Aldrich	S0802	Burlington, MA, USA
Oleic acic-albumin from bovine serum	Sigma-Aldrich	O3008	Burlington, MA, USA
Etomoxir	Sigma-Aldrich	E1905	Burlington, MA, USA
